# Supplementary material for: Multifunctional Silver(I) Complexes with Metronidazole Drug Reveal Antimicrobial Properties and Antitumor Activity against Human Hepatoma and Colorectal Adenocarcinoma Cells
Source: Cancers (Basel). 2022 Feb 11;14(4):900. doi: 10.3390/cancers14040900 (PMC8869984; doi:10.3390/cancers14040900)
Supplement: Supplementary file 1 [file cancers-14-00900-s001.zip]

Archive with 1 entries (1 files):
- cancers-1589337-supplementary.pdf
